# Supplementary material for: Selection of Reference Genes for Expression Normalization by RT-qPCR in Dracocephalum moldavica L
Source: Curr Issues Mol Biol. 2024 Jun 20;46(6):6284–99. doi: 10.3390/cimb46060375 (PMC11202811; doi:10.3390/cimb46060375)
Supplement: Supplementary file 1 [file cimb-46-00375-s001.zip]

Archive with 1 entries (1 files):
- cimb-3046438-supplementary.pdf
